# Supplementary material for: Clinical course of pathologically confirmed corticobasal degeneration and corticobasal syndrome
Source: Brain Commun. 2023 Nov 3;5(6):fcad296. doi: 10.1093/braincomms/fcad296 (PMC10715783; doi:10.1093/braincomms/fcad296)
Supplement: fcad296_Supplementary_Data [file fcad296_supplementary_data.zip]

Archive with 2 entries (2 files):
- Supplementary material.pdf
- Collaborative group of the J-VAC study@20230131.pdf
